# Supplementary material for: The Planktonic Core Microbiome and Core Functions in the Cattle Rumen by Next Generation Sequencing
Source: Front Microbiol. 2018 Sep 24;9:2285. doi: 10.3389/fmicb.2018.02285 (PMC6165872; doi:10.3389/fmicb.2018.02285)
Supplement: TABLE S1 — Composition of feed received by the cows involved in this study. [file Table_1.XLSX]

## Sheet: Sheet1
Ingredient composition (kg/cow/day)
Maize silage				27
Grass-alfalfa silage				4
Feed concentratum				8
Feed concentratum composition (%)
Soluble protein				24
Animal fat				4.40
Plant fiber
Methionine				0
Lysine				0
Sodium				0.57
Calcium				0.85
Vitamins (International units/kg)
A				21250
D3				4250
E (mg/kg)				122
