# Supplementary material for: The Planktonic Core Microbiome and Core Functions in the Cattle Rumen by Next Generation Sequencing
Source: Front Microbiol. 2018 Sep 24;9:2285. doi: 10.3389/fmicb.2018.02285 (PMC6165872; doi:10.3389/fmicb.2018.02285)
Supplement: TABLE S3 — Compilation of all CAZymes identified in the rumen samples. [file Table_3.XLSX]

## Sheet: DNA
	DNA	CAZY	mean	SE	B1	B2	B3	B4	B5	B6	B7	B9	B10
	1	AA10	0.998889	0.394634	0.97	1.53	1.19	1.16	1.39	0.37	1.14	0.47	0.77
	2	AA4	0	0	0	0	0	0	0	0	0	0	0
	3	AA5	0	0	0	0	0	0	0	0	0	0	0
	4	AA6	0	0	0	0	0	0	0	0	0	0	0
	5	CBM0	18.4467	7.32204	17.86	28.32	22.01	21.47	25.63	6.78	21.11	8.62	14.22
	6	CBM1	14.4578	5.73765	14	22.2	17.25	16.82	20.08	5.32	16.55	6.75	11.15
	7	CBM10	16.4522	6.53191	15.93	25.26	19.63	19.15	22.86	6.05	18.83	7.68	12.68
	8	CBM11	3.48889	1.38592	3.38	5.36	4.16	4.06	4.85	1.28	3.99	1.63	2.69
	9	CBM12	2.49111	0.989298	2.41	3.83	2.97	2.9	3.46	0.92	2.85	1.16	1.92
	10	CBM13	236.801	93.9985	229.28	363.6	282.52	275.58	328.97	87.06	271.04	110.61	182.55
	11	CBM14	0.496667	0.199499	0.48	0.77	0.59	0.58	0.69	0.18	0.57	0.23	0.38
	12	CBM15	0.496667	0.199499	0.48	0.77	0.59	0.58	0.69	0.18	0.57	0.23	0.38
	13	CBM16	2.49111	0.989298	2.41	3.83	2.97	2.9	3.46	0.92	2.85	1.16	1.92
	14	CBM17	0.496667	0.199499	0.48	0.77	0.59	0.58	0.69	0.18	0.57	0.23	0.38
	15	CBM18	3.48889	1.38592	3.38	5.36	4.16	4.06	4.85	1.28	3.99	1.63	2.69
	16	CBM2	180.467	71.6358	174.73	277.1	215.31	210.02	250.71	66.35	206.56	84.3	139.12
	17	CBM20	118.65	47.0983	114.88	182.18	141.56	138.08	164.83	43.62	135.81	55.42	91.47
	18	CBM21	0.496667	0.199499	0.48	0.77	0.59	0.58	0.69	0.18	0.57	0.23	0.38
	19	CBM22	81.7589	32.4539	79.16	125.54	97.54	95.15	113.58	30.06	93.58	38.19	63.03
	20	CBM23	1.99333	0.791802	1.93	3.06	2.38	2.32	2.77	0.73	2.28	0.93	1.54
	21	CBM25	46.8622	18.6006	45.37	71.95	55.91	54.54	65.1	17.23	53.64	21.89	36.13
	22	CBM26	87.7411	34.8268	84.95	134.72	104.68	102.11	121.89	32.26	100.43	40.99	67.64
	23	CBM27	4.48667	1.77987	4.34	6.89	5.35	5.22	6.23	1.65	5.14	2.1	3.46
	24	CBM28	0.496667	0.199499	0.48	0.77	0.59	0.58	0.69	0.18	0.57	0.23	0.38
	25	CBM3	262.727	104.29	254.38	403.41	313.45	305.75	364.99	96.59	300.71	122.72	202.54
	26	CBM30	1.99333	0.791802	1.93	3.06	2.38	2.32	2.77	0.73	2.28	0.93	1.54
	27	CBM32	154.048	61.1468	149.15	236.53	183.79	179.27	214.01	56.64	176.32	71.96	118.76
	28	CBM34	554.368	220.054	536.75	851.21	661.39	645.15	770.15	203.82	634.52	258.95	427.37
	29	CBM35	167.507	66.492	162.18	257.2	199.84	194.94	232.71	61.58	191.73	78.25	129.13
	30	CBM36	24.9256	9.89538	24.13	38.27	29.74	29.01	34.63	9.16	28.53	11.64	19.22
	31	CBM37	25.9222	10.2895	25.1	39.8	30.93	30.17	36.01	9.53	29.67	12.11	19.98
	32	CBM38	30.41	12.0706	29.44	46.69	36.28	35.39	42.25	11.18	34.81	14.21	23.44
	33	CBM4	100.701	39.9749	97.5	154.63	120.14	117.19	139.9	37.02	115.26	47.04	77.63
	34	CBM40	0	0	0	0	0	0	0	0	0	0	0
	35	CBM41	276.683	109.831	267.89	424.84	330.1	321.99	384.38	101.72	316.69	129.24	213.3
	36	CBM42	21.9356	8.70718	21.24	33.68	26.17	25.53	30.47	8.06	25.11	10.25	16.91
	37	CBM44	0.496667	0.199499	0.48	0.77	0.59	0.58	0.69	0.18	0.57	0.23	0.38
	38	CBM45	6.98111	2.7709	6.76	10.72	8.33	8.12	9.7	2.57	7.99	3.26	5.38
	39	CBM46	31.9067	12.6663	30.89	48.99	38.07	37.13	44.33	11.73	36.52	14.9	24.6
	40	CBM47	33.8989	13.4565	32.82	52.05	40.44	39.45	47.1	12.46	38.8	15.84	26.13
	41	CBM48	2489.66	988.267	2410.53	3822.79	2970.3	2897.37	3458.74	915.34	2849.65	1162.96	1919.3
	42	CBM5	21.9356	8.70718	21.24	33.68	26.17	25.53	30.47	8.06	25.11	10.25	16.91
	43	CBM50	2116.76	840.244	2049.48	3250.21	2525.41	2463.4	2940.69	778.24	2422.83	988.77	1631.83
	44	CBM51	56.3333	22.3628	54.54	86.5	67.21	65.56	78.26	20.71	64.48	26.31	43.43
	45	CBM53	15.4544	6.13561	14.96	23.73	18.44	17.99	21.47	5.68	17.69	7.22	11.91
	46	CBM54	16.4522	6.53191	15.93	25.26	19.63	19.15	22.86	6.05	18.83	7.68	12.68
	47	CBM56	10.9678	4.3545	10.62	16.84	13.09	12.76	15.24	4.03	12.55	5.12	8.46
	48	CBM57	41.8767	16.6225	40.55	64.3	49.96	48.73	58.18	15.4	47.93	19.56	32.28
	49	CBM58	0.496667	0.199499	0.48	0.77	0.59	0.58	0.69	0.18	0.57	0.23	0.38
	50	CBM59	7.97667	3.16639	7.72	12.25	9.52	9.28	11.08	2.93	9.13	3.73	6.15
	51	CBM6	320.057	127.048	309.88	491.44	381.85	372.47	444.64	117.67	366.33	149.5	246.73
	52	CBM60	10.9678	4.3545	10.62	16.84	13.09	12.76	15.24	4.03	12.55	5.12	8.46
	53	CBM61	65.3089	25.9238	63.23	100.28	77.92	76	90.73	24.01	74.75	30.51	50.35
	54	CBM62	3.48889	1.38592	3.38	5.36	4.16	4.06	4.85	1.28	3.99	1.63	2.69
	55	CBM64	5.48444	2.17618	5.31	8.42	6.54	6.38	7.62	2.02	6.28	2.56	4.23
	56	CBM65	6.98111	2.7709	6.76	10.72	8.33	8.12	9.7	2.57	7.99	3.26	5.38
	57	CBM66	67.3	26.7157	65.16	103.34	80.29	78.32	93.5	24.74	77.03	31.44	51.88
	58	CBM67	21.4389	8.51106	20.76	32.92	25.58	24.95	29.78	7.88	24.54	10.01	16.53
	59	CBM68	112.669	44.7237	109.09	173	134.42	131.12	156.52	41.42	128.96	52.63	86.86
	60	CBM69	0.496667	0.199499	0.48	0.77	0.59	0.58	0.69	0.18	0.57	0.23	0.38
	61	CBM70	0	0	0	0	0	0	0	0	0	0	0
	62	CBM71	24.9256	9.89538	24.13	38.27	29.74	29.01	34.63	9.16	28.53	11.64	19.22
	63	CBM72	8.97444	3.5627	8.69	13.78	10.71	10.44	12.47	3.3	10.27	4.19	6.92
	64	CBM73	0	0	0	0	0	0	0	0	0	0	0
	65	CBM74	4.98556	1.97941	4.83	7.65	5.95	5.8	6.93	1.83	5.71	2.33	3.84
	66	CBM75	1.49556	0.594119	1.45	2.3	1.78	1.74	2.08	0.55	1.71	0.7	1.15
	67	CBM76	0.998889	0.394634	0.97	1.53	1.19	1.16	1.39	0.37	1.14	0.47	0.77
	68	CBM77	9.97111	3.9562	9.65	15.31	11.9	11.6	13.85	3.67	11.41	4.66	7.69
	69	CBM78	3.48889	1.38592	3.38	5.36	4.16	4.06	4.85	1.28	3.99	1.63	2.69
	70	CBM79	3.98667	1.58233	3.86	6.12	4.76	4.64	5.54	1.47	4.56	1.86	3.07
	71	CBM8	0.496667	0.199499	0.48	0.77	0.59	0.58	0.69	0.18	0.57	0.23	0.38
	72	CBM80	1.49556	0.594119	1.45	2.3	1.78	1.74	2.08	0.55	1.71	0.7	1.15
	73	CBM9	23.93	9.49699	23.17	36.74	28.55	27.85	33.24	8.8	27.39	11.18	18.45
	74	CE0	57.8289	22.9569	55.99	88.8	68.99	67.3	80.34	21.26	66.19	27.01	44.58
	75	CE1	402.316	159.698	389.53	617.74	479.98	468.2	558.91	147.91	460.49	187.93	310.15
	76	CE11	654.072	259.633	633.28	1004.31	780.34	761.18	908.66	240.47	748.65	305.53	504.23
	77	CE12	223.343	88.6553	216.24	342.93	266.46	259.92	310.28	82.11	255.64	104.33	172.18
	78	CE14	15.9544	6.33228	15.45	24.5	19.03	18.57	22.16	5.87	18.26	7.45	12.3
	79	CE15	18.9433	7.52152	18.34	29.09	22.6	22.05	26.32	6.96	21.68	8.85	14.6
	80	CE2	40.3811	16.0284	39.1	62	48.18	46.99	56.1	14.85	46.22	18.86	31.13
	81	CE3	3.98667	1.58233	3.86	6.12	4.76	4.64	5.54	1.47	4.56	1.86	3.07
	82	CE4	646.594	256.663	626.04	992.82	771.42	752.48	898.27	237.72	740.09	302.04	498.47
	83	CE6	33.8989	13.4565	32.82	52.05	40.44	39.45	47.1	12.46	38.8	15.84	26.13
	84	CE7	109.179	43.3374	105.71	167.64	130.26	127.06	151.67	40.14	124.96	51	84.17
	85	CE8	297.622	118.142	288.16	456.99	355.08	346.36	413.47	109.42	340.66	139.02	229.44
	86	CE9	468.619	186.018	453.72	719.55	559.09	545.36	651.02	172.29	536.38	218.9	361.26
	87	GH0	50.3511	19.9865	48.75	77.31	60.07	58.6	69.95	18.51	57.63	23.52	38.82
	88	GH1	2358.05	936.026	2283.1	3620.71	2813.28	2744.21	3275.9	866.95	2699.01	1101.48	1817.84
	89	GH10	320.057	127.048	309.88	491.44	381.85	372.47	444.64	117.67	366.33	149.5	246.73
	90	GH101	0.496667	0.199499	0.48	0.77	0.59	0.58	0.69	0.18	0.57	0.23	0.38
	91	GH102	0.496667	0.199499	0.48	0.77	0.59	0.58	0.69	0.18	0.57	0.23	0.38
	92	GH103	177.478	70.4498	171.84	272.51	211.74	206.54	246.56	65.25	203.14	82.9	136.82
	93	GH104	0.998889	0.394634	0.97	1.53	1.19	1.16	1.39	0.37	1.14	0.47	0.77
	94	GH105	349.969	138.918	338.85	537.36	417.53	407.28	486.19	128.67	400.57	163.48	269.79
	95	GH106	91.7289	36.412	88.81	140.85	109.44	106.75	127.43	33.72	104.99	42.85	70.72
	96	GH108	22.9322	9.10358	22.2	35.21	27.36	26.69	31.86	8.43	26.25	10.71	17.68
	97	GH109	50.85	20.1846	49.23	78.08	60.67	59.18	70.64	18.7	58.2	23.75	39.2
	98	GH11	110.676	43.9319	107.16	169.94	132.04	128.8	153.75	40.69	126.68	51.7	85.32
	99	GH110	0	0	0	0	0	0	0	0	0	0	0
	100	GH111	1.49556	0.594119	1.45	2.3	1.78	1.74	2.08	0.55	1.71	0.7	1.15
	101	GH113	0.496667	0.199499	0.48	0.77	0.59	0.58	0.69	0.18	0.57	0.23	0.38
	102	GH115	166.01	65.8975	160.73	254.9	198.06	193.2	230.63	61.03	190.01	77.55	127.98
	103	GH117	1.49556	0.594119	1.45	2.3	1.78	1.74	2.08	0.55	1.71	0.7	1.15
	104	GH119	5.98222	2.37627	5.79	9.19	7.14	6.96	8.31	2.2	6.85	2.79	4.61
	105	GH12	0.998889	0.394634	0.97	1.53	1.19	1.16	1.39	0.37	1.14	0.47	0.77
	106	GH120	35.8933	14.2463	34.75	55.11	42.82	41.77	49.87	13.2	41.08	16.77	27.67
	107	GH121	0	0	0	0	0	0	0	0	0	0	0
	108	GH123	4.98556	1.97941	4.83	7.65	5.95	5.8	6.93	1.83	5.71	2.33	3.84
	109	GH124	0.496667	0.199499	0.48	0.77	0.59	0.58	0.69	0.18	0.57	0.23	0.38
	110	GH125	125.13	49.6695	121.15	192.13	149.29	145.62	173.84	46.01	143.22	58.45	96.46
	111	GH127	440.204	174.738	426.21	675.92	525.19	512.29	611.55	161.84	503.85	205.63	339.36
	112	GH128	2.49111	0.989298	2.41	3.83	2.97	2.9	3.46	0.92	2.85	1.16	1.92
	113	GH13	6936.07	2753.26	6715.6	10650.1	8275.1	8071.91	9635.85	2550.08	7938.96	3239.95	5347.07
	114	GH130	227.331	90.2393	220.1	349.06	271.22	264.56	315.82	83.58	260.2	106.19	175.25
	115	GH133	178.474	70.8433	172.8	274.04	212.93	207.7	247.94	65.62	204.28	83.37	137.59
	116	GH134	0.998889	0.394634	0.97	1.53	1.19	1.16	1.39	0.37	1.14	0.47	0.77
	117	GH135	1.49556	0.594119	1.45	2.3	1.78	1.74	2.08	0.55	1.71	0.7	1.15
	118	GH14	0	0	0	0	0	0	0	0	0	0	0
	119	GH16	299.118	118.736	289.61	459.29	356.86	348.1	415.55	109.97	342.37	139.72	230.59
	120	GH17	2.99222	1.18643	2.9	4.59	3.57	3.48	4.16	1.1	3.42	1.4	2.31
	121	GH18	54.84	21.7669	53.1	84.2	65.43	63.82	76.18	20.16	62.77	25.62	42.28
	122	GH19	209.384	83.1132	202.73	321.5	249.81	243.67	290.88	76.98	239.66	97.81	161.42
	123	GH2	2261.84	897.832	2189.94	3472.97	2698.49	2632.23	3142.23	831.57	2588.88	1056.54	1743.67
	124	GH20	427.241	169.592	413.66	656.01	509.72	497.21	593.54	157.08	489.02	199.57	329.36
	125	GH22	0	0	0	0	0	0	0	0	0	0	0
	126	GH23	1668.58	662.341	1615.55	2562.05	1990.71	1941.83	2318.06	613.46	1909.85	779.42	1286.33
	127	GH24	359.441	142.679	348.02	551.91	428.83	418.3	499.35	132.15	411.41	167.9	277.1
	128	GH25	452.666	179.685	438.28	695.05	540.06	526.79	628.86	166.42	518.12	211.45	348.96
	129	GH26	105.69	41.9521	102.33	162.28	126.09	123	146.83	38.86	120.97	49.37	81.48
	130	GH27	307.093	121.901	297.33	471.53	366.38	357.38	426.63	112.9	351.5	143.45	236.74
	131	GH28	463.137	183.842	448.41	711.13	552.55	538.98	643.41	170.27	530.1	216.34	357.04
	132	GH29	643.106	255.281	622.66	987.47	767.26	748.42	893.43	236.44	736.09	300.4	495.78
	133	GH3	2585.88	1026.46	2503.69	3970.53	3085.1	3009.34	3592.41	950.71	2959.78	1207.91	1993.48
	134	GH30	220.351	87.4683	213.35	338.34	262.89	256.44	306.12	81.01	252.21	102.93	169.87
	135	GH31	1236.36	490.77	1197.06	1898.38	1475.04	1438.82	1717.6	454.55	1415.12	577.52	953.12
	136	GH32	650.583	258.248	629.9	998.95	776.18	757.12	903.82	239.19	744.65	303.9	501.54
	137	GH33	16.4522	6.53191	15.93	25.26	19.63	19.15	22.86	6.05	18.83	7.68	12.68
	138	GH35	324.047	128.628	313.75	497.56	386.6	377.11	450.18	119.14	370.9	151.37	249.81
	139	GH36	406.801	161.48	393.87	624.63	485.34	473.42	565.14	149.56	465.62	190.02	313.61
	140	GH38	242.287	96.173	234.59	372.02	289.06	281.96	336.59	89.08	277.32	113.18	186.78
	141	GH39	15.4544	6.13561	14.96	23.73	18.44	17.99	21.47	5.68	17.69	7.22	11.91
	142	GH4	550.878	218.67	533.37	845.85	657.23	641.09	765.3	202.53	630.53	257.32	424.68
	143	GH42	222.346	88.2581	215.28	341.4	265.27	258.76	308.89	81.75	254.49	103.86	171.41
	144	GH43	1557.91	618.408	1508.39	2392.11	1858.67	1813.03	2164.31	572.77	1783.17	727.73	1201.01
	145	GH44	8.97444	3.5627	8.69	13.78	10.71	10.44	12.47	3.3	10.27	4.19	6.92
	146	GH46	2.99222	1.18643	2.9	4.59	3.57	3.48	4.16	1.1	3.42	1.4	2.31
	147	GH47	0.496667	0.199499	0.48	0.77	0.59	0.58	0.69	0.18	0.57	0.23	0.38
	148	GH48	4.98556	1.97941	4.83	7.65	5.95	5.8	6.93	1.83	5.71	2.33	3.84
	149	GH5	772.723	306.73	748.16	1186.49	921.9	899.26	1073.5	284.1	884.45	360.95	595.7
	150	GH50	0.496667	0.199499	0.48	0.77	0.59	0.58	0.69	0.18	0.57	0.23	0.38
	151	GH51	367.419	145.846	355.74	564.16	438.35	427.59	510.43	135.08	420.54	171.63	283.25
	152	GH53	327.036	129.815	316.64	502.15	390.17	380.59	454.33	120.24	374.32	152.76	252.12
	153	GH54	0	0	0	0	0	0	0	0	0	0	0
	154	GH55	5.48444	2.17618	5.31	8.42	6.54	6.38	7.62	2.02	6.28	2.56	4.23
	155	GH57	223.343	88.6553	216.24	342.93	266.46	259.92	310.28	82.11	255.64	104.33	172.18
	156	GH59	0.496667	0.199499	0.48	0.77	0.59	0.58	0.69	0.18	0.57	0.23	0.38
	157	GH6	1.49556	0.594119	1.45	2.3	1.78	1.74	2.08	0.55	1.71	0.7	1.15
	158	GH62	2.99222	1.18643	2.9	4.59	3.57	3.48	4.16	1.1	3.42	1.4	2.31
	159	GH63	0	0	0	0	0	0	0	0	0	0	0
	160	GH64	2.99222	1.18643	2.9	4.59	3.57	3.48	4.16	1.1	3.42	1.4	2.31
	161	GH65	1.99333	0.791802	1.93	3.06	2.38	2.32	2.77	0.73	2.28	0.93	1.54
	162	GH66	22.9322	9.10358	22.2	35.21	27.36	26.69	31.86	8.43	26.25	10.71	17.68
	163	GH67	174.487	69.2617	168.94	267.92	208.17	203.06	242.4	64.15	199.72	81.51	134.51
	164	GH68	0.496667	0.199499	0.48	0.77	0.59	0.58	0.69	0.18	0.57	0.23	0.38
	165	GH70	0	0	0	0	0	0	0	0	0	0	0
	166	GH71	0.496667	0.199499	0.48	0.77	0.59	0.58	0.69	0.18	0.57	0.23	0.38
	167	GH72	0.496667	0.199499	0.48	0.77	0.59	0.58	0.69	0.18	0.57	0.23	0.38
	168	GH73	326.04	129.42	315.68	500.62	388.98	379.43	452.95	119.87	373.18	152.3	251.35
	169	GH74	55.3378	21.9676	53.58	84.97	66.02	64.4	76.88	20.34	63.34	25.85	42.66
	170	GH75	0	0	0	0	0	0	0	0	0	0	0
	171	GH76	0	0	0	0	0	0	0	0	0	0	0
	172	GH77	1057.39	419.728	1023.78	1623.58	1261.52	1230.54	1468.96	388.75	1210.27	493.92	815.15
	173	GH78	315.571	125.265	305.54	484.55	376.49	367.25	438.4	116.02	361.2	147.41	243.28
	174	GH79	0	0	0	0	0	0	0	0	0	0	0
	175	GH8	63.3144	25.1337	61.3	97.22	75.54	73.68	87.96	23.28	72.47	29.57	48.81
	176	GH81	23.43	9.30297	22.69	35.98	27.95	27.27	32.55	8.61	26.82	10.94	18.06
	177	GH82	0.496667	0.199499	0.48	0.77	0.59	0.58	0.69	0.18	0.57	0.23	0.38
	178	GH84	9.47	3.7605	9.17	14.54	11.3	11.02	13.16	3.48	10.84	4.42	7.3
	179	GH85	1.49556	0.594119	1.45	2.3	1.78	1.74	2.08	0.55	1.71	0.7	1.15
	180	GH86	4.48667	1.77987	4.34	6.89	5.35	5.22	6.23	1.65	5.14	2.1	3.46
	181	GH87	1.99333	0.791802	1.93	3.06	2.38	2.32	2.77	0.73	2.28	0.93	1.54
	182	GH88	0	0	0	0	0	0	0	0	0	0	0
	183	GH89	101.201	40.1705	97.99	155.39	120.74	117.77	140.59	37.21	115.83	47.27	78.02
	184	GH9	423.75	168.209	410.28	650.66	505.56	493.14	588.69	155.79	485.02	197.94	326.67
	185	GH92	301.61	119.723	292.02	463.11	359.84	351	419.01	110.89	345.22	140.89	232.51
	186	GH93	0	0	0	0	0	0	0	0	0	0	0
	187	GH94	464.63	184.433	449.86	713.42	554.33	540.72	645.48	170.82	531.81	217.04	358.19
	188	GH95	321.054	127.442	310.85	492.97	383.03	373.63	446.02	118.04	367.48	149.97	247.5
	189	GH97	292.638	116.159	283.34	449.33	349.13	340.56	406.54	107.59	334.95	136.7	225.6
	190	GH98	21.9356	8.70718	21.24	33.68	26.17	25.53	30.47	8.06	25.11	10.25	16.91
	191	GH99	0.496667	0.199499	0.48	0.77	0.59	0.58	0.69	0.18	0.57	0.23	0.38
	192	PL0	9.47	3.7605	9.17	14.54	11.3	11.02	13.16	3.48	10.84	4.42	7.3
	193	PL1	222.346	88.2581	215.28	341.4	265.27	258.76	308.89	81.75	254.49	103.86	171.41
	194	PL10	7.47667	2.9687	7.24	11.48	8.92	8.7	10.39	2.75	8.56	3.49	5.76
	195	PL11	161.027	63.9184	155.91	247.25	192.11	187.4	223.7	59.2	184.31	75.22	124.14
	196	PL12	0.998889	0.394634	0.97	1.53	1.19	1.16	1.39	0.37	1.14	0.47	0.77
	197	PL14	0	0	0	0	0	0	0	0	0	0	0
	198	PL17	0	0	0	0	0	0	0	0	0	0	0
	199	PL22	4.98556	1.97941	4.83	7.65	5.95	5.8	6.93	1.83	5.71	2.33	3.84
	200	PL4	0.496667	0.199499	0.48	0.77	0.59	0.58	0.69	0.18	0.57	0.23	0.38
	201	PL6	0.998889	0.394634	0.97	1.53	1.19	1.16	1.39	0.37	1.14	0.47	0.77
	202	PL7	0.998889	0.394634	0.97	1.53	1.19	1.16	1.39	0.37	1.14	0.47	0.77
	203	PL8	0.998889	0.394634	0.97	1.53	1.19	1.16	1.39	0.37	1.14	0.47	0.77
	204	PL9	123.636	49.0764	119.71	189.84	147.5	143.88	171.76	45.46	141.51	57.75	95.31

## Sheet: RNA
	RNA
	nr	CAZY	B1	B2	B3	B4	B5	B7	B10	mean	SE
	1	AA10	0.14	0.14	0.13	0.32	0.61	0.34	0.33	0.268	0.207051
	2	AA4	0.07	0.07	0.06	0.16	0.3	0.11	0.33	0.132	0.102323
	3	AA5	0	0	0	0	0	0	0.08	0	0
	4	AA6	0	0	0	0	0	0	3.42	0	0
	5	CBM0	4.18	4.18	3.7	9.42	17.69	5.26	3.01	7.834	5.98852
	6	CBM1	4.39	4.39	3.89	9.91	18.6	10.3	6.43	8.236	6.29853
	7	CBM10	2.23	2.23	1.98	5.03	9.45	3.81	4.26	4.184	3.19923
	8	CBM11	1.87	1.87	1.66	4.22	7.93	3.92	2.92	3.51	2.68525
	9	CBM12	1.51	1.51	1.34	3.41	6.4	3.02	3.59	2.834	2.16715
	10	CBM13	47.47	47.47	42.04	107.03	200.98	57.57	58.94	88.998	68.0429
	11	CBM14	2.09	2.09	1.85	4.71	8.84	0.11	0.08	3.916	2.9922
	12	CBM15	0.14	0.14	0.13	0.32	0.61	0.22	0.17	0.268	0.207051
	13	CBM16	0.58	0.58	0.51	1.3	2.44	2.8	1.09	1.082	0.825058
	14	CBM17	1.22	1.22	1.08	2.76	5.18	1.01	1.09	2.292	1.75548
	15	CBM18	0.07	0.07	0.06	0.16	0.3	0.22	0	0.132	0.102323
	16	CBM2	32.92	32.92	29.16	74.22	139.37	55.33	44.08	61.718	47.1826
	17	CBM20	27.8	27.8	24.63	62.69	117.72	47.71	36.23	52.128	39.8551
	18	CBM21	0.14	0.14	0.13	0.32	0.61	0.11	0.08	0.268	0.207051
	19	CBM22	17	17	15.06	38.33	71.97	26.43	21.21	31.872	24.3647
	20	CBM23	3.39	3.39	3	7.63	14.33	5.26	3.92	6.348	4.84934
	21	CBM25	9.22	9.22	8.17	20.79	39.04	13.22	11.1	17.288	13.2168
	22	CBM26	14.12	14.12	12.5	31.83	59.78	21.39	16.53	26.47	20.2391
	23	CBM27	2.95	2.95	2.62	6.66	12.5	4.59	3.51	5.536	4.23198
	24	CBM28	1.37	1.37	1.21	3.09	5.79	1.01	1.09	2.566	1.96012
	25	CBM3	41.13	41.13	36.43	92.73	174.14	58.24	50.26	77.112	58.955
	26	CBM30	0.43	0.43	0.38	0.97	1.83	0.45	1.5	0.808	0.620419
	27	CBM32	54.67	54.67	48.42	123.27	231.48	56.78	59.61	102.502	78.3698
	28	CBM34	103.87	103.87	92	234.19	439.78	154.78	137.76	194.742	148.888
	29	CBM35	47.25	47.25	41.85	106.54	200.07	63.73	61.45	88.592	67.7359
	30	CBM36	4.18	4.18	3.7	9.42	17.69	5.15	3.92	7.834	5.98852
	31	CBM37	4.11	4.11	3.64	9.26	17.38	10.42	8.1	7.7	5.88209
	32	CBM38	4.68	4.68	4.15	10.56	19.82	5.82	4.59	8.778	6.7102
	33	CBM4	14.05	14.05	12.44	31.67	59.47	18.48	17.2	26.336	20.1327
	34	CBM40	0	0	0	0	0	0	0.42	0	0
	35	CBM41	46.75	46.75	41.41	105.4	197.93	54.43	59.36	87.648	67.0084
	36	CBM42	4.03	4.03	3.57	9.09	17.08	5.49	6.68	7.56	5.78388
	37	CBM44	0.58	0.58	0.51	1.3	2.44	1.46	0.5	1.082	0.825058
	38	CBM45	1.01	1.01	0.89	2.27	4.27	7.39	1.17	1.89	1.44548
	39	CBM46	4.75	4.75	4.21	10.72	20.13	1.79	5.26	8.912	6.81663
	40	CBM47	0.58	0.58	0.51	1.3	2.44	795.98	1.42	1.082	0.825058
	41	CBM48	545.64	545.64	483.29	1230.24	2310.2	4.14	734.28	1023	782.123
	42	CBM5	12.03	12.03	10.65	27.12	50.93	6.61	6.93	22.552	17.2428
	43	CBM50	675.81	675.81	598.58	1523.71	2861.3	659.79	822.28	1267.04	968.696
	44	CBM51	10.23	10.23	9.06	23.06	43.31	15.46	12.02	19.178	14.6623
	45	CBM53	2.59	2.59	2.3	5.85	10.98	5.04	3.34	4.862	3.71799
	46	CBM54	4.11	4.11	3.64	9.26	17.38	5.04	4.42	7.7	5.88209
	47	CBM56	2.23	2.23	1.98	5.03	9.45	2.91	1.84	4.184	3.19923
	48	CBM57	5.83	5.83	5.17	13.16	24.7	8.29	6.85	10.938	8.36336
	49	CBM58	1.08	1.08	0.96	2.44	4.57	1.68	1.25	2.026	1.54673
	50	CBM59	1.58	1.58	1.4	3.57	6.71	1.79	2.59	2.968	2.27358
	51	CBM6	50.42	50.42	44.66	113.69	213.48	71.12	62.45	94.534	72.2748
	52	CBM60	1.22	1.22	1.08	2.76	5.18	1.9	1.17	2.292	1.75548
	53	CBM61	13.4	13.4	11.87	30.21	56.73	19.49	14.86	25.122	19.2053
	54	CBM62	0.43	0.43	0.38	0.97	1.83	0.45	0.75	0.808	0.620419
	55	CBM64	0.86	0.86	0.77	1.95	3.66	1.57	1.17	1.62	1.23978
	56	CBM65	0.94	0.94	0.83	2.11	3.96	1.46	1.34	1.756	1.33904
	57	CBM66	9.8	9.8	8.68	22.09	41.48	10.53	13.53	18.37	14.0419
	58	CBM67	6.84	6.84	6.06	15.43	28.97	7.39	6.35	12.828	9.80883
	59	CBM68	18.08	18.08	16.01	40.76	76.55	28	21.04	33.896	25.9166
	60	CBM69	1.44	1.44	1.28	3.25	6.1	2.02	1.67	2.702	2.06483
	61	CBM70	0.22	0.22	0.19	0.49	0.91	0.11	0.17	0.406	0.306969
	62	CBM71	3.6	3.6	3.19	8.12	15.25	5.6	4.17	6.752	5.16346
	63	CBM72	1.3	1.3	1.15	2.92	5.49	2.02	1.5	2.432	1.85714
	64	CBM73	1.08	1.08	0.96	2.44	4.57	0.56	0.08	2.026	1.54673
	65	CBM74	0.72	0.72	0.64	1.62	3.05	1.12	0.83	1.35	1.03209
	66	CBM75	0.22	0.22	0.19	0.49	0.91	0.34	0.25	0.406	0.306969
	67	CBM76	0.36	0.36	0.32	0.81	1.52	0.11	0.25	0.674	0.513984
	68	CBM77	1.44	1.44	1.28	3.25	6.1	2.24	1.67	2.702	2.06483
	69	CBM78	0.58	0.58	0.51	1.3	2.44	0.9	0.67	1.082	0.825058
	70	CBM79	0.65	0.65	0.57	1.46	2.74	1.23	0.83	1.214	0.927378
	71	CBM8	0.14	0.14	0.13	0.32	0.61	0.11	0	0.268	0.207051
	72	CBM80	0.22	0.22	0.19	0.49	0.91	0.34	0.25	0.406	0.306969
	73	CBM9	9.58	9.58	8.49	21.6	40.56	12.77	10.77	17.962	13.7308
	74	CE0	18.44	18.44	16.33	41.58	78.07	20.5	14.03	34.572	26.4312
	75	CE1	78.52	78.52	69.54	177.02	332.43	109.31	77.31	147.206	112.544
	76	CE11	226.9	226.9	200.97	511.59	960.68	275.85	265.41	425.408	325.241
	77	CE12	47.04	47.04	41.66	106.05	199.15	66.19	52.51	88.188	67.4218
	78	CE14	21.9	21.9	19.4	49.37	92.71	2.46	14.03	41.056	31.3853
	79	CE15	11.38	11.38	10.08	25.66	48.19	13.66	12.69	21.338	16.3155
	80	CE2	8.72	8.72	7.72	19.65	36.9	7.95	13.02	16.342	12.491
	81	CE3	0.72	0.72	0.64	1.62	3.05	0.22	0.58	1.35	1.03209
	82	CE4	265.8	265.8	235.43	599.29	1125.37	315.05	339.88	498.338	380.995
	83	CE6	5.69	5.69	5.04	12.83	24.09	8.96	6.35	10.668	8.15567
	84	CE7	27.52	27.52	24.37	62.04	116.5	29.46	15.36	51.59	39.4404
	85	CE8	79.31	79.31	70.24	178.81	335.78	100.58	46.09	148.69	113.679
	86	CE9	197.87	197.87	175.26	446.13	837.77	145.26	235.27	370.98	283.629
	87	GH0	29.39	29.39	26.03	66.26	124.43	31.14	32.39	55.1	42.1256
	88	GH1	365.2	365.2	323.47	823.41	1546.24	416.08	536.91	684.704	523.483
	89	GH10	95.73	95.73	84.79	215.84	405.32	157.58	102.44	179.482	137.223
	90	GH101	0.22	0.22	0.19	0.49	0.91	0.11	1	0.406	0.306969
	91	GH102	0.14	0.14	0.13	0.32	0.61	0.22	0.17	0.268	0.207051
	92	GH103	2.81	2.81	2.49	6.33	11.89	12.54	10.69	5.266	4.02429
	93	GH104	0.14	0.14	0.13	0.32	0.61	0.22	0.33	0.268	0.207051
	94	GH105	100.56	100.56	89.07	226.72	425.75	131.38	104.78	188.532	144.137
	95	GH106	14.12	14.12	12.5	31.83	59.78	21.73	16.28	26.47	20.2391
	96	GH108	0	0	0	0	0	31.14	0.17	0	0
	97	GH109	20.1	20.1	17.8	45.31	85.09	0	21.12	37.68	28.8065
	98	GH11	8.07	8.07	7.15	18.19	34.16	23.3	10.27	15.128	11.5637
	99	GH110	1.51	1.51	1.34	3.41	6.4	0.34	2.34	2.834	2.16715
	100	GH111	0.22	0.22	0.19	0.49	0.91	37.18	0.25	0.406	0.306969
	101	GH113	5.11	5.11	4.53	11.53	21.65	0.22	29.14	9.586	7.33061
	102	GH115	25.21	25.21	22.33	56.84	106.74	1.34	0.08	47.266	36.1371
	103	GH117	0.07	0.07	0.06	0.16	0.3	0.34	0.17	0.132	0.102323
	104	GH119	0.86	0.86	0.77	1.95	3.66	8.29	1	1.62	1.23978
	105	GH12	0.22	0.22	0.19	0.49	0.91	2.8	0.33	0.406	0.306969
	106	GH120	5.04	5.04	4.47	11.37	21.35	8.62	6.26	9.454	7.22829
	107	GH121	1.87	1.87	1.66	4.22	7.93	0.45	0.67	3.51	2.68525
	108	GH123	1.94	1.94	1.72	4.39	8.23	59.25	4.42	3.644	2.78823
	109	GH124	0.07	0.07	0.06	0.16	0.3	106.62	0.08	0.132	0.102323
	110	GH125	52.37	52.37	46.38	118.07	221.72	0.9	60.36	98.182	75.0635
	111	GH127	70.16	70.16	62.14	158.19	297.05	3.58	79.73	131.54	100.567
	112	GH128	3.31	3.31	2.93	7.47	14.03	0	1.09	6.21	4.7518
	113	GH13	1599.48	1599.48	1416.7	3606.27	6772.03	2494	2011.4	2998.79	2292.68
	114	GH130	28.88	28.88	25.58	65.13	122.3	67.31	42.5	54.154	41.4076
	115	GH133	15.78	15.78	13.97	35.57	66.79	22.74	26.3	29.578	22.6109
	116	GH134	0.14	0.14	0.13	0.32	0.61	0.22	0.17	0.268	0.207051
	117	GH135	0.07	0.07	0.06	0.16	0.3	0.11	0.25	0.132	0.102323
	118	GH14	1.01	1.01	0.89	2.27	4.27	1.68	1.34	1.89	1.44548
	119	GH16	42.57	42.57	37.71	95.98	180.24	54.88	67.88	79.814	61.0199
	120	GH17	0.22	0.22	0.19	0.49	0.91	0.56	0.67	0.406	0.306969
	121	GH18	65.19	65.19	57.74	146.98	276	17.36	64.29	122.22	93.4396
	122	GH19	14.91	14.91	13.21	33.62	63.13	4.7	34.31	27.956	21.3725
	123	GH2	394.16	394.16	349.12	888.7	1668.84	653.85	503.18	738.996	564.989
	124	GH20	106.54	106.54	94.36	240.2	451.06	125.1	148.02	199.74	152.706
	125	GH22	0.14	0.14	0.13	0.32	0.61	0.22	0.25	0.268	0.207051
	126	GH23	469.58	469.58	415.92	1058.74	1988.15	332.97	553.44	880.394	673.09
	127	GH24	69.29	69.29	61.38	156.24	293.39	4.59	50.09	129.918	99.3289
	128	GH25	107.47	107.47	95.19	242.31	455.03	103.15	109.87	201.494	154.052
	129	GH26	41.71	41.71	36.94	94.03	176.58	44.02	49.68	78.194	59.7801
	130	GH27	52.94	52.94	46.89	119.37	224.16	81.87	66.04	99.26	75.8916
	131	GH28	89.46	89.46	79.24	201.71	378.78	133.39	114.55	167.73	128.238
	132	GH29	98.04	98.04	86.83	221.04	415.07	133.95	112.63	183.804	140.522
	133	GH3	572.73	572.73	507.28	1291.31	2424.88	819.83	635.6	1073.79	820.947
	134	GH30	41.71	41.71	36.94	94.03	176.58	34.27	33.65	78.194	59.7801
	135	GH31	269.62	269.62	238.81	607.89	1141.53	480.48	364.26	505.494	386.465
	136	GH32	173.02	173.02	153.25	390.1	732.56	229.15	190.77	324.39	248.01
	137	GH33	36.38	36.38	32.22	82.02	154.01	7.06	16.61	68.202	52.1391
	138	GH35	60.8	60.8	53.85	137.07	257.4	95.42	70.21	113.984	87.1411
	139	GH36	105.6	105.6	93.53	238.09	447.1	168.89	124.9	197.984	151.367
	140	GH38	87.95	87.95	77.9	198.3	372.38	62.16	65.29	164.896	126.071
	141	GH39	1.73	1.73	1.53	3.9	7.32	8.06	3.67	3.242	2.47822
	142	GH4	78.88	78.88	69.86	177.84	333.95	17.92	122.06	147.882	113.058
	143	GH42	66.49	66.49	58.89	149.9	281.49	93.18	60.2	124.652	95.2968
	144	GH43	306.79	306.79	271.73	691.7	1298.9	405.89	357.33	575.182	439.743
	145	GH44	6.77	6.77	6	15.27	28.67	1.9	2.34	12.696	9.70651
	146	GH46	0.22	0.22	0.19	0.49	0.91	0.11	0.08	0.406	0.306969
	147	GH47	0.07	0.07	0.06	0.16	0.3	0.11	0.08	0.132	0.102323
	148	GH48	31.12	31.12	27.56	70.16	131.75	67.54	54.52	58.342	44.6038
	149	GH5	142.84	142.84	126.52	322.05	604.77	195.89	193.02	267.804	204.745
	150	GH50	0.22	0.22	0.19	0.49	0.91	1.9	0.17	0.406	0.306969
	151	GH51	100.34	100.34	88.87	226.23	424.83	156.91	119.3	188.122	143.827
	152	GH53	50.64	50.64	44.85	114.17	214.4	77.39	56.44	94.94	72.5852
	153	GH54	0.07	0.07	0.06	0.16	0.3	0.34	0.58	0.132	0.102323
	154	GH55	4.11	4.11	3.64	9.26	17.38	22.06	7.01	7.7	5.88209
	155	GH57	81.68	81.68	72.35	184.17	345.84	32.26	46.59	153.144	117.086
	156	GH59	2.16	2.16	1.91	4.87	9.15	1.01	0.08	4.05	3.09864
	157	GH6	0.29	0.29	0.26	0.65	1.22	0.34	0.92	0.542	0.411667
	158	GH62	1.58	1.58	1.4	3.57	6.71	2.24	2.42	2.968	2.27358
	159	GH63	6.34	6.34	5.61	14.29	26.84	9.3	7.85	11.884	9.08716
	160	GH64	1.44	1.44	1.28	3.25	6.1	0.9	0.58	2.702	2.06483
	161	GH65	9.87	9.87	8.74	22.25	41.78	66.3	148.69	18.502	14.1442
	162	GH66	1.66	1.66	1.47	3.74	7.01	2.35	1.75	3.108	2.37179
	163	GH67	25.5	25.5	22.59	57.49	107.96	39.42	29.55	47.808	36.5488
	164	GH68	0.07	0.07	0.06	0.16	0.3	0.11	0.08	0.132	0.102323
	165	GH70	2.59	2.59	2.3	5.85	10.98	3.7	0.5	4.862	3.71799
	166	GH71	0.07	0.07	0.06	0.16	0.3	0.11	0.08	0.132	0.102323
	167	GH72	0.07	0.07	0.06	0.16	0.3	0.11	0.08	0.132	0.102323
	168	GH73	126.27	126.27	111.84	284.7	534.63	81.31	175.16	236.742	181.001
	169	GH74	0.79	0.79	0.7	1.79	3.35	9.74	17.37	1.484	1.13507
	170	GH75	0.07	0.07	0.06	0.16	0.3	0	0.17	0.132	0.102323
	171	GH76	1.37	1.37	1.21	3.09	5.79	1.01	9.1	2.566	1.96012
	172	GH77	152.49	152.49	135.07	343.82	645.64	290.64	260.23	285.902	218.583
	173	GH78	56.76	56.76	50.28	127.98	240.32	79.41	70.8	106.42	81.3603
	174	GH79	0.07	0.07	0.06	0.16	0.3	0	0.08	0.132	0.102323
	175	GH8	16.5	16.5	14.61	37.19	69.84	15.01	13.61	30.928	23.643
	176	GH81	0.86	0.86	0.77	1.95	3.66	0.56	0.25	1.62	1.23978
	177	GH82	0.14	0.14	0.13	0.32	0.61	0	0	0.268	0.207051
	178	GH84	24.13	24.13	21.37	54.41	102.17	0.67	0.5	45.242	34.591
	179	GH85	1.58	1.58	1.4	3.57	6.71	0	16.95	2.968	2.27358
	180	GH86	0.79	0.79	0.7	1.79	3.35	1.01	0.92	1.484	1.13507
	181	GH87	0.65	0.65	0.57	1.46	2.74	0.78	5.93	1.214	0.927378
	182	GH88	44.59	44.59	39.49	100.53	188.78	66.42	53.35	83.596	63.9115
	183	GH89	14.91	14.91	13.21	33.62	63.13	22.51	16.61	27.956	21.3725
	184	GH9	66.27	66.27	58.7	149.42	280.58	132.38	72.72	124.248	94.9905
	185	GH92	124.4	124.4	110.18	280.48	526.7	189.05	145.44	233.232	178.316
	186	GH93	0.07	0.07	0.06	0.16	0.3	93.52	0	0.132	0.102323
	187	GH94	63.6	63.6	56.34	143.41	269.3	72.69	75.06	119.25	91.1732
	188	GH95	47.97	47.97	42.49	108.16	203.12	0.22	56.86	89.942	68.768
	189	GH97	42.86	42.86	37.96	96.63	181.46	66.64	49.34	80.354	61.4333
	190	GH98	3.17	3.17	2.81	7.15	13.42	4.93	3.09	5.944	4.54305
	191	GH99	0.72	0.72	0.64	1.62	3.05	2.35	1.67	1.35	1.03209
	192	PL0	2.16	2.16	1.91	4.87	9.15	5.49	5.68	4.05	3.09864
	193	PL1	49.34	49.34	43.7	111.25	208.91	74.82	45.84	92.508	70.7281
	194	PL10	14.84	14.84	13.14	33.46	62.83	19.49	9.85	27.822	21.2719
	195	PL11	24.06	24.06	21.31	54.24	101.86	37.52	27.97	45.106	34.4839
	196	PL12	0.22	0.22	0.19	0.49	0.91	0.11	1.5	0.406	0.306969
	197	PL14	0	0	0	0	0	0.11	0	0	0
	198	PL17	3.39	3.39	3	7.63	14.33	0	0	6.348	4.84934
	199	PL22	0.07	0.07	0.06	0.16	0.3	3.7	0.83	0.132	0.102323
	200	PL4	0.14	0.14	0.13	0.32	0.61	0	0.08	0.268	0.207051
	201	PL6	0.22	0.22	0.19	0.49	0.91	0.11	0.67	0.406	0.306969
	202	PL7	0.22	0.22	0.19	0.49	0.91	0.22	0.25	0.406	0.306969
	203	PL8	0.86	0.86	0.77	1.95	3.66	0.45	0.75	1.62	1.23978
	204	PL9	21.39	21.39	18.95	48.24	90.58	23.18	18.12	40.11	30.6673
