# Supplementary material for: The Planktonic Core Microbiome and Core Functions in the Cattle Rumen by Next Generation Sequencing
Source: Front Microbiol. 2018 Sep 24;9:2285. doi: 10.3389/fmicb.2018.02285 (PMC6165872; doi:10.3389/fmicb.2018.02285)
Supplement: TABLE S4 — List of all functions identified in the core, i.e., present in all 10 rumen samples. [file Table_4.XLSX]

## Sheet: Munka1
Genes	Sum read	Average read number
IPR004541 Translation elongation factor EFTu/EF1A, bacterial/organelle	7044	704.4
IPR010121 Pyruvate, phosphate dikinase	5234	523.4
IPR012754 DNA-directed RNA polymerase, subunit beta-prime	4641	464.1
IPR004540 Translation elongation factor EFG/EF2	4102	410.2
IPR011895 Pyruvate-flavodoxin oxidoreductase	3488	348.8
IPR015712 DNA-directed RNA polymerase, subunit 2	2902	290.2
IPR014362 Glutamate dehydrogenase	2548	254.8
IPR018150 Aminoacyl-tRNA synthetase, class II (D/K/N)-like	2481	248.1
IPR020831 Glyceraldehyde/Erythrose phosphate dehydrogenase family	2227	222.7
IPR000110 Ribosomal protein S1	2089	208.9
IPR003538 Gram-negative bacterial TonB protein	1738	173.8
IPR026593 Protein translocase subunit SecY	1732	173.2
IPR005880 Ribosomal protein L2, bacterial/organellar-type	1692	169.2
IPR001272 Phosphoenolpyruvate carboxykinase, ATP-utilising	1644	164.4
IPR000178 Translation initiation factor aIF-2, bacterial-like	1593	159.3
IPR011557 DNA gyrase, subunit B	1570	157
IPR011773 DNA-directed RNA polymerase, alpha subunit	1547	154.7
IPR003385 Glycoside hydrolase, family 77	1489	148.9
IPR005743 DNA gyrase, subunit A	1365	136.5
IPR004753 Cell shape determining protein MreB	1342	134.2
IPR006275 Carbamoyl-phosphate synthase, large subunit	1281	128.1
IPR001062 Transcription antitermination protein, NusG	1255	125.5
IPR005949 Formate acetyltransferase	1232	123.2
IPR017705 Ribonuclease Y	1232	123.2
IPR022953 ATP-dependent 6-phosphofructokinase	1231	123.1
IPR005294 ATPase, F1 complex, alpha subunit	1226	122.6
IPR005722 ATPase, F1 complex, beta subunit	1155	115.5
IPR001816 Translation elongation factor EFTs/EF1B	1152	115.2
IPR011834 Alpha-glucan phosphorylase	1137	113.7
IPR011289 Fructose-1,6-bisphosphate aldolase, class 2	1113	111.3
IPR000322 Glycoside hydrolase family 31	1087	108.7
IPR001857 Ribosomal protein L19	1065	106.5
IPR010401 Glycogen debranching enzyme	1005	100.5
IPR006519 Ribosomal protein L11, bacterial-type	1004	100.4
IPR002320 Threonine-tRNA ligase, class IIa	981	98.1
IPR011833 Glycogen/starch/alpha-glucan phosphorylase	972	97.2
IPR001576 Phosphoglycerate kinase	952	95.2
IPR000206 Ribosomal protein L7/L12	946	94.6
IPR003346 Transposase, IS116/IS110/IS902	942	94.2
IPR019927 Ribosomal protein L3, bacterial/organelle-type	938	93.8
IPR006293 DNA helicase, ATP-dependent, RecQ type, bacterial	926	92.6
IPR006032 Ribosomal protein S12/S23	908	90.8
IPR000941 Enolase	880	88
IPR005706 Ribosomal protein S2, bacteria/mitochondria/plastid	875	87.5
IPR022278 Phosphoserine aminotransferase	868	86.8
IPR004372 Acetate/propionate kinase	863	86.3
IPR015443 Aldose 1-epimerase	861	86.1
IPR004487 Clp protease, ATP-binding subunit ClpX	857	85.7
IPR005990 Inosine-5'-monophosphate dehydrogenase	845	84.5
IPR005704 Ribosomal protein S3, bacterial	836	83.6
IPR005290 Ribosomal protein S15, bacterial-type	823	82.3
IPR000456 Ribosomal protein L17	810	81
IPR015937 Aconitase/isopropylmalate dehydratase	810	81
IPR002302 Leucine-tRNA ligase	795	79.5
IPR020449 Transcription regulator HTH, AraC- type	782	78.2
IPR016263 RNA polymerase sporulation-specific sigma factor	776	77.6
IPR003451 4-hydroxy-3-methylbut-2-enyl diphosphate reductase	749	74.9
IPR013765 DNA recombination and repair protein RecA	745	74.5
IPR023586 Isoleucine-tRNA ligase, type 2	727	72.7
IPR001672 Phosphoglucose isomerase (PGI)	720	72
IPR004805 DNA polymerase III, alpha subunit	718	71.8
IPR020930 Ribosomal protein L5, bacterial-type	717	71.7
IPR004602 UvrABC system subunit A	707	70.7
IPR000131 ATPase, F1 complex, gamma subunit	695	69.5
IPR004655 3-oxoacyl-[acyl-carrier-protein] synthase 3	693	69.3
IPR023026 Tryptophan synthase beta chain/beta chain-like	685	68.5
IPR005215 Trigger factor	685	68.5
IPR008766 Replication gene A protein	679	67.9
IPR017568 3-oxoacyl-[acyl-carrier-protein] synthase 2	666	66.6
IPR010073 Phosphoribosylformylglycinamidine synthase	664	66.4
IPR005813 Ribosomal protein L20	664	66.4
IPR005823 Ribosomal protein L13, bacterial-type	658	65.8
IPR004610 Bacterial RecJ exonuclease	656	65.6
IPR002583 Ribosomal protein S20	648	64.8
IPR005995 Phosphoglycerate mutase, 2,3-bisphosphoglycerate-independent	643	64.3
IPR001684 Ribosomal protein L27	626	62.6
IPR005717 Ribosomal protein S7, bacterial/organellar-type	626	62.6
IPR004532 Phenylalanine-tRNA ligase, class IIc, beta subunit	625	62.5
IPR002528 Multi antimicrobial extrusion protein	625	62.5
IPR000307 Ribosomal protein S16	619	61.9
IPR004447 C-terminal-processing peptidase S41A	615	61.5
IPR001288 Translation initiation factor 3	610	61
IPR030842 Transcription termination/antitermination protein NusA, bacterial	602	60.2
IPR000748 Pseudouridine synthase, RsuA/RluB/E/F	602	60.2
IPR005750 UDP-N-acetylglucosamine 1-carboxyvinyltransferase	601	60.1
IPR019906 Ribosomal protein L6, bacterial-type	600	60
IPR005712 Ribosomal protein S5, bacterial-type	597	59.7
IPR013005 50S ribosomal protein uL4	594	59.4
IPR001492 Flagellin	584	58.4
IPR004665 Transcription termination factor Rho	582	58.2
IPR004811 RelA/SpoT family	565	56.5
IPR011782 Peptidase S1C, Do	559	55.9
IPR023035 Ribosomal protein S9, bacterial/plastid	556	55.6
IPR005745 Ribosomal protein L14P, bacterial-type	548	54.8
IPR004134 Peptidase C1B, bleomycin hydrolase	544	54.4
IPR011880 Phenylacetate-CoA ligase	538	53.8
IPR000114 Ribosomal protein L16	538	53.8
IPR019980 Ribosomal protein S13, bacterial-type	532	53.2
IPR027543 Lon protease, bacterial	531	53.1
IPR005661 Na+-transporting methylmalonyl-CoA/oxaloacetate decarboxylase, beta subunit	521	52.1
IPR006259 Adenylate kinase subfamily	514	51.4
IPR019981 Ribosomal protein S11, bacterial-type	501	50.1
IPR003762 L-arabinose isomerase	494	49.4
IPR012846 Acetolactate synthase, large subunit, biosynthetic	491	49.1
IPR001404 Heat shock protein Hsp90 family	491	49.1
IPR005855 Glucosamine-fructose-6-phosphate aminotransferase, isomerising	488	48.8
IPR002317 Serine-tRNA ligase, type1	485	48.5
IPR022896 Triosephosphate isomerase, bacterial/eukaryotic	485	48.5
IPR022955 GMP synthase	481	48.1
IPR004608 Methylmalonyl-CoA mutase, beta chain	481	48.1
IPR004527 Glutamate-tRNA ligase, bacterial/mitochondrial	455	45.5
IPR001539 Peptidase U32	453	45.3
IPR005946 Ribose-phosphate diphosphokinase	451	45.1
IPR000630 Ribosomal protein S8	440	44
IPR000223 Peptidase S26A, signal peptidase I	436	43.6
IPR011805 Ribonuclease R	435	43.5
IPR027491 Ribosomal protein L31 type A	434	43.4
IPR027493 Ribosomal protein L31 type B	434	43.4
IPR005863 UDP-N-acetylmuramoyl-tripeptide--D-alanyl-D-alanine ligase	432	43.2
IPR001911 Ribosomal protein S21	432	43.2
IPR003715 Polysaccharide export protein	431	43.1
IPR003373 Ferrous iron transport protein B	430	43
IPR002677 Ribosomal protein L32p	427	42.7
IPR003766 Uronate isomerase	425	42.5
IPR003489 Ribosomal protein S30Ae/sigma 54 modulation protein	425	42.5
IPR001233 tRNA-splicing ligase, RtcB	419	41.9
IPR002695 AICARFT/IMPCHase bienzyme	414	41.4
IPR022973 Ribosomal protein L10	406	40.6
IPR030678 Peptide/nickel binding protein, MppA-type	402	40.2
IPR005484 Ribosomal protein L18	401	40.1
IPR004131 Pyrophosphate-energised proton pump	400	40
IPR003699 S-adenosylmethionine:tRNA ribosyltransferase-isomerase, QueA	399	39.9
IPR005982 Thioredoxin reductase	397	39.7
IPR020814 Ribosomal protein S6, plastid/chloroplast	394	39.4
IPR017721 Indolepyruvate ferredoxin oxidoreductase, alpha subunit	392	39.2
IPR019999 Anthranilate synthase component I-like	389	38.9
IPR002133 S-adenosylmethionine synthetase	389	38.9
IPR011147 Bifunctional aspartokinase/homoserine dehydrogenase I	387	38.7
IPR010137 Acyl-[acyl-carrier-protein]--UDP-N-acetylglucosamine O-acyltransferase	382	38.2
IPR001278 Arginine-tRNA ligase	382	38.2
IPR004404 Dihydroxy-acid dehydratase	381	38.1
IPR008631 Glycogen synthase	374	37.4
IPR000568 ATPase, F0 complex, subunit A	373	37.3
IPR008089 Nucleotide sugar epimerase	373	37.3
IPR006225 Pseudouridine synthase, RluC/RluD	371	37.1
IPR010231 SUF system FeS cluster assembly, SufB	370	37
IPR023458 Methionine-tRNA ligase, type 1	370	37
IPR005727 Ribosomal protein L22, bacterial/chloroplast-type	370	37
IPR005761 UDP-N-acetylmuramoylalanyl-D-glutamate-2,6-diaminopimelate ligase	369	36.9
IPR023668 Altronate oxidoreductase	368	36.8
IPR005854 Amidophosphoribosyltransferase	364	36.4
IPR011167 Iron-dependent fumarate hydratase	362	36.2
IPR005748 DNA mismatch repair protein MutS, type 1	360	36
IPR012724 Chaperone DnaJ	360	36
IPR003728 Ribosome maturation factor RimP	358	35.8
IPR022878 V-type ATP synthase catalytic alpha chain	357	35.7
IPR004499 Proline-tRNA ligase, class IIa, archaeal-type	355	35.5
IPR019888 Transcription regulator AsnC-type	351	35.1
IPR005322 Peptidase C69, dipeptidase A	346	34.6
IPR011697 Peptidase C26	341	34.1
IPR024107 Tyrosine-tRNA ligase, bacterial-type, type 1	339	33.9
IPR029751 Ribosomal protein L25	339	33.9
IPR001114 Adenylosuccinate synthetase	336	33.6
IPR012763 DNA polymerase III, subunit gamma/ tau	335	33.5
IPR005758 UDP-N-acetylmuramate--L-alanine ligase	333	33.3
IPR000115 Phosphoribosylglycinamide synthetase	332	33.2
IPR000887 KDPG/KHG aldolase	332	33.2
IPR005263 4-hydroxy-tetrahydrodipicolinate synthase, DapA	329	32.9
IPR001001 DNA polymerase III, beta chain	328	32.8
IPR004618 Aspartate--ammonia ligase	326	32.6
IPR005886 UDP-glucose 4-epimerase GalE	325	32.5
IPR004576 Transcription-repair coupling factor	325	32.5
IPR028357 UDP-glucose 6-dehydrogenase, bacterial type	325	32.5
IPR005859 Cysteine synthase CysK	324	32.4
IPR002252 Glycoside hydrolase family 36	323	32.3
IPR010190 Diaminopimelate dehydrogenase, Ddh	322	32.2
IPR028612 DNA topoisomerase I, type IA	321	32.1
IPR004668 Anaerobic c4-dicarboxylate membrane transporter	319	31.9
IPR004548 Peptide chain release factor 3	316	31.6
IPR000672 Tetrahydrofolate dehydrogenase/cyclohydrolase	309	30.9
IPR012079 Bifunctional aldehyde-alcohol dehydrogenase	307	30.7
IPR003256 Ribosomal protein L24	307	30.7
IPR000438 Acetyl-CoA carboxylase carboxyl transferase, beta subunit	305	30.5
IPR020594 Ribosomal protein L9, bacteria/chloroplast	305	30.5
IPR005907 Glucose-1-phosphate thymidylyltransferase, short form	303	30.3
IPR007692 DNA helicase, DnaB type	299	29.9
IPR023049 Glucose-1-phosphate adenylyltransferase GlgC, bacterial	298	29.8
IPR006168 Glycerol-3-phosphate dehydrogenase, NAD-dependent	297	29.7
IPR003444 Transcriptional regulator MraZ	293	29.3
IPR005732 Ribosomal protein S19, bacterial-type	291	29.1
IPR001679 NAD-dependent DNA ligase	290	29
IPR001463 Sodium:alanine symporter	290	29
IPR004547 Glucosamine-6-phosphate isomerase	290	29
IPR000271 Ribosomal protein L34	288	28.8
IPR001648 Ribosomal protein S18	286	28.6
IPR030846 DNA primase DnaG, bacteria	283	28.3
IPR005288 L-aspartate oxidase	282	28.2
IPR005746 Thioredoxin	282	28.2
IPR004468 CTP synthase	277	27.7
IPR010161 Peptidase M20B, tripeptide aminopeptidase	273	27.3
IPR005864 ATPase, F0 complex, subunit B, bacterial	271	27.1
IPR010084 Beta-hydroxyacyl-(acyl-carrier-protein) dehydratase FabZ	270	27
IPR001701 Glycoside hydrolase family 9	266	26.6
IPR004807 UvrABC system, subunit B	264	26.4
IPR022911 Phenylalanine-tRNA ligase alpha chain 1, bacterial	264	26.4
IPR001705 Ribosomal protein L33	264	26.4
IPR002661 Ribosome recycling factor	264	26.4
IPR001697 Pyruvate kinase	262	26.2
IPR000559 Formate-tetrahydrofolate ligase, FTHFS	261	26.1
IPR004803 Queuine tRNA-ribosyltransferase	261	26.1
IPR017821 Succinate CoA transferase	259	25.9
IPR019984 Ribosomal protein S17, bacterial-type	259	25.9
IPR003821 1-deoxy-D-xylulose 5-phosphate reductoisomerase	257	25.7
IPR004605 DNA helicase, Holliday junction RuvB type	257	25.7
IPR005260 Aspartate kinase, monofunctional class	256	25.6
IPR006009 N-acetylglucosaminyltransferase, MurG	254	25.4
IPR005259 Primosomal protein N'	253	25.3
IPR007691 UDP-3-O-[3-hydroxymyristoyl] glucosamine N-acyltransferase LpxD	253	25.3
IPR020667 DNA mismatch repair protein, MutL	253	25.3
IPR005762 UDP-N-acetylmuramoylalanine-D-glutamate ligase	252	25.2
IPR004785 Ribose 5-phosphate isomerase B	251	25.1
IPR005828 Major facilitator, sugar transporter-like	250	25
IPR023434 Argininosuccinate synthase, type 1 subfamily	246	24.6
IPR000200 Peptidase C10, streptopain	246	24.6
IPR010205 Na(+)-translocating NADH-quinone reductase subunit F	245	24.5
IPR004609 ATP-dependent DNA helicase RecG	244	24.4
IPR002649 tRNA (guanine-N1-)-methyltransferase, bacteria	237	23.7
IPR010131 RND efflux system, outer membrane lipoprotein, NodT	234	23.4
IPR000175 Sodium:neurotransmitter symporter	234	23.4
IPR004387 Peptidase M50, putative membrane-associated zinc metallopeptidase	233	23.3
IPR004373 Peptide chain release factor 1	231	23.1
IPR006258 Dihydrolipoamide dehydrogenase	229	22.9
IPR022910 Thiol:disulphide interchange protein DsbD	229	22.9
IPR018320 DNA polymerase 1	227	22.7
IPR028630 RNA polymerase sigma factor RpoD	227	22.7
IPR006036 Potassium uptake protein TrkA	227	22.7
IPR018393 NADH-plastoquinone oxidoreductase, chain 5 subgroup	226	22.6
IPR023940 Dihydrodipicolinate reductase	225	22.5
IPR000453 Chorismate synthase	224	22.4
IPR014445 Glutamine-dependent NAD(+) synthetase	224	22.4
IPR001564 Nucleoside diphosphate kinase	223	22.3
IPR005747 Endonuclease MutS2	221	22.1
IPR003231 Acyl carrier protein (ACP)	220	22
IPR023457 Methionine-tRNA synthetase, type 2	220	22
IPR004722 Dihydroorotase	218	21.8
IPR008703 Na(+)-translocating NADH-quinone reductase subunit A	218	21.8
IPR018022 tRNA dimethylallyltransferase	218	21.8
IPR012188 Malic enzyme, phosphate acetyl/butaryl transferase	217	21.7
IPR020818 GroES chaperonin family	217	21.7
IPR015963 Uridylate kinase, bacteria	216	21.6
IPR026019 Ribulose-phosphate 3-epimerase	216	21.6
IPR002571 Heat-inducible transcription repressor HrcA	216	21.6
IPR000711 ATPase, OSCP/delta subunit	214	21.4
IPR028614 GDP-L-fucose synthase/GDP-L-colitose synthase	214	21.4
IPR023585 Isoleucine-tRNA ligase, type 1	214	21.4
IPR004543 Translation elongation factor EFG/EF2, archaeal	213	21.3
IPR010280 (Uracil-5)-methyltransferase family	213	21.3
IPR020823 Cell division protein FtsA	213	21.3
IPR000889 Glutathione peroxidase	211	21.1
IPR006368 GDP-mannose 4,6-dehydratase	210	21
IPR004604 DNA recombination/repair protein RecN	209	20.9
IPR002524 Cation efflux protein	209	20.9
IPR024936 Cyclophilin-type peptidyl-prolyl cis-trans isomerase	209	20.9
IPR000743 Glycoside hydrolase, family 28	208	20.8
IPR028883 tRNA-specific adenosine deaminase	208	20.8
IPR021137 Ribosomal protein L35	208	20.8
IPR005940 Anthranilate phosphoribosyl transferase	206	20.6
IPR003488 DNA recombination-mediator protein A	206	20.6
IPR011822 Cobalamin-dependent methionine synthase	205	20.5
IPR013452 Xylose isomerase, bacterial-type	205	20.5
IPR006308 DNA polymerase III, alpha subunit, Gram-positive type	204	20.4
IPR000093 DNA recombination protein RecR	203	20.3
IPR013344 Ribonucleotide reductase, adenosylcobalamin-dependent	203	20.3
IPR003758 Tetraacyldisaccharide 4'-kinase	202	20.2
IPR004390 Signal-recognition particle receptor FtsY	202	20.2
IPR001948 Peptidase M18	202	20.2
IPR006005 Glutamate synthase, NADH/NADPH, small subunit 1	199	19.9
IPR003841 Sodium-dependent phosphate transport protein	198	19.8
IPR004504 DNA repair protein RadA	196	19.6
IPR001228 2-C-methyl-D-erythritol 4-phosphate cytidylyltransferase	194	19.4
IPR024904 Ornithine carbamoyltransferase	194	19.4
IPR010096 NAD(P)H-quinone oxidoreductase, subunit N/subunit 2	191	19.1
IPR010227 NADH-quinone oxidoreductase, chain M/4	191	19.1
IPR004513 Cell division protein FtsX	190	19
IPR006274 Carbamoyl-phosphate synthase, small subunit	187	18.7
IPR004790 Isocitrate dehydrogenase NADP-dependent	187	18.7
IPR004416 tRNA uridine 5-carboxymethylaminomethyl modification enzyme MnmG	187	18.7
IPR030679 ABC-type amino acid transport system, ATPase component, HisP-type	187	18.7
IPR011832 Glucose-1-phosphate adenylyltransferase, GlgD subunit	185	18.5
IPR002490 V-type ATPase, V0 complex, 116kDa subunit family	184	18.4
IPR010105 TonB-dependent siderophore receptor	184	18.4
IPR011605 NusB antitermination factor	182	18.2
IPR024109 Tryptophan-tRNA ligase, bacterial-type	181	18.1
IPR010285 DNA helicase Pif1-like	181	18.1
IPR004634 Peptidase S49, protease IV	181	18.1
IPR024692 Phosphotransferase system, enzyme I	181	18.1
IPR009164 Fructose-1,6-bisphosphatase class 3	180	18
IPR011542 SUF system FeS cluster assembly, SufD	180	18
IPR004429 Isopropylmalate dehydrogenase	180	18
IPR005999 Glycerol kinase	179	17.9
IPR001238 DNA-binding, RecF	179	17.9
IPR012134 Glutamate-5-semialdehyde dehydrogenase	178	17.8
IPR000394 RNA polymerase sigma factor 54	178	17.8
IPR000740 GrpE nucleotide exchange factor	176	17.6
IPR004506 tRNA-specific 2-thiouridylase	175	17.5
IPR022861 Glutamine-tRNA ligase, bacterial	174	17.4
IPR004539 Translation elongation factor EF1A, eukaryotic/archaeal	173	17.3
IPR004692 Preprotein translocase SecG subunit	173	17.3
IPR023010 Probable glycine dehydrogenase (decarboxylating) subunit 1	172	17.2
IPR004628 Mannonate dehydratase	172	17.2
IPR015868 Glutaminase	171	17.1
IPR004772 TrkH potassium transport family	171	17.1
IPR001807 Chloride channel, voltage gated	171	17.1
IPR019942 LL-diaminopimelate aminotransferase	170	17
IPR011282 2-amino-3-ketobutyrate coenzyme A ligase	170	17
IPR005996 Ribosomal protein L30, bacterial-type	170	17
IPR023036 Ribosomal protein S14, bacterial/plastid	170	17
IPR030921 LPS export ABC transporter, ATP-binding protein LptB	167	16.7
IPR005862 Phosphoribosylglycinamide formyltransferase 2	166	16.6
IPR015655 Protein phosphatase 2C family	166	16.6
IPR001694 NADH:ubiquinone oxidoreductase, subunit 1/F420H2 oxidoreductase subunit H	164	16.4
IPR019998 Membrane insertase YidC	164	16.4
IPR022695 Histidinol dehydrogenase, monofunctional	163	16.3
IPR002587 Myo-inositol-1-phosphate synthase	163	16.3
IPR001185 Large-conductance mechanosensitive channel	163	16.3
IPR027492 Dual-specificity RNA methyltransferase RlmN	162	16.2
IPR022943 Preprotein translocase subunit SecE	162	16.2
IPR004368 Translation initiation factor IF-1	162	16.2
IPR003358 tRNA (guanine-N-7) methyltransferase, Trmb type	160	16
IPR003824 Undecaprenyl-diphosphatase UppP	160	16
IPR001645 Folylpolyglutamate synthetase	159	15.9
IPR014780 tRNA pseudouridine synthase II, TruB	159	15.9
IPR016299 Riboflavin biosynthesis protein RibBA	158	15.8
IPR004733 Phosphoribosylformylglycinamidine cyclo-ligase	157	15.7
IPR011245 Butyrate kinase	157	15.7
IPR007221 Rod shape-determining protein MreC	156	15.6
IPR004652 tRNA-dihydrouridine synthase, TIM-barrel, NifR3	155	15.5
IPR003804 L-lactate permease	155	15.5
IPR010230 FeS cluster assembly SUF system, ATPase SufC	155	15.5
IPR002023 NADH-quinone oxidoreductase subunit E-like	154	15.4
IPR005252 Coenzyme A biosynthesis bifunctional protein CoaBC	153	15.3
IPR011303 Electron transport complex, subunit RnfD/RsxD	153	15.3
IPR005738 DNA topoisomerase III	152	15.2
IPR001123 Lysine-type exporter protein (LYSE/YGGA)	152	15.2
IPR006352 Phosphoglucosamine mutase, bacterial type	151	15.1
IPR008242 Bifunctional P-protein, chorismate mutase/prephenate dehydratase	149	14.9
IPR006269 3-deoxy-8-phosphooctulonate synthase	149	14.9
IPR002028 Tryptophan synthase, alpha chain	148	14.8
IPR011995 Orotidine 5'-phosphate decarboxylase, type 2	146	14.6
IPR003753 Exonuclease VII, large subunit	145	14.5
IPR022496 tRNA threonylcarbamoyl adenosine modification protein YeaZ	145	14.5
IPR000412 ABC-2 transporter	145	14.5
IPR014628 Mannose-6-phosphate isomerase, Firmicutes type, short form	144	14.4
IPR004810 Formyltetrahydrofolate deformylase	143	14.3
IPR003136 Cytidylate kinase	142	14.2
IPR025705 Beta-hexosaminidase	141	14.1
IPR005286 Cell division protein FtsE, ATP-binding	141	14.1
IPR012758 DNA-directed RNA polymerase subunit A' (Rpo1N)	141	14.1
IPR001469 ATPase F1 complex, delta/epsilon subunit	140	14
IPR008181 Deoxyuridine triphosphate nucleotidohydrolase	140	14
IPR001207 Transposase, mutator type	139	13.9
IPR001852 Pyridoxal 5'-phosphate synthase subunit PdxS/SNZ	138	13.8
IPR005671 2-isopropylmalate synthase, bacterial-type	137	13.7
IPR004625 Pyridoxine kinase	137	13.7
IPR000085 Bacterial DNA recombination protein RuvA	137	13.7
IPR000473 Ribosomal protein L36	137	13.7
IPR023053 Ribosomal protein S14, type Z	137	13.7
IPR005794 Methionyl-tRNA formyltransferase	136	13.6
IPR006062 Histidine biosynthesis	135	13.5
IPR004544 Translation initiation factor aIF-2, archaea	135	13.5
IPR005861 Histidinol-phosphate aminotransferase family	133	13.3
IPR004808 AP endonuclease 1	133	13.3
IPR001891 Malic oxidoreductase	133	13.3
IPR005227 Putative pre-16S rRNA nuclease	133	13.3
IPR003170 UDP-N-acetylenolpyruvoylglucosamine reductase	131	13.1
IPR001188 Bacterial periplasmic spermidine/putrescine-binding protein	131	13.1
IPR012837 Ribonucleoside-triphosphate reductase activating, anaerobic	129	12.9
IPR010966 Na(+)-translocating NADH-quinone reductase subunit B	129	12.9
IPR007412 Anti-sigma-28 factor, FlgM	129	12.9
IPR001980 Coenzyme A biosynthesis protein	128	12.8
IPR011529 Glutamate 5-kinase	128	12.8
IPR024932 Flavin transferase ApbE	128	12.8
IPR018077 Glycoside hydrolase, family 25 subgroup	127	12.7
IPR006669 Magnesium transporter MgtE	127	12.7
IPR006321 Pilus retraction protein PilT	126	12.6
IPR004607 Phosphoribosylglycinamide formyltransferase	125	12.5
IPR006345 DNA helicase, RecD-like	125	12.5
IPR007485 LPS-assembly lipoprotein LptE	124	12.4
IPR006472 Citrate lyase, alpha subunit	123	12.3
IPR013471 Ribonuclease Z/BN	123	12.3
IPR023031 Orotate phosphoribosyltransferase	122	12.2
IPR002624 Deoxynucleoside kinase	122	12.2
IPR029940 AzgA purine transporter	122	12.2
IPR001406 Pseudouridine synthase I, TruA	121	12.1
IPR001640 Prolipoprotein diacylglyceryl transferase	120	12
IPR005763 L-fucose isomerase	120	12
IPR020853 Peptide chain release factor 2, bacterial	120	12
IPR002481 Ferric-uptake regulator	120	12
IPR001653 Diaminopimelate epimerase, DapF	119	11.9
IPR005904 Hypoxanthine phosphoribosyl transferase	119	11.9
IPR005765 Uracil phosphoribosyl transferase	119	11.9
IPR000755 D-alanyl-D-alanine dipeptidase	119	11.9
IPR019874 Protein-(glutamine-N5) methyltransferase, release factor-specific	119	11.9
IPR002187 Nitrogen regulatory protein PII	118	11.8
IPR004424 4-diphosphocytidyl-2C-methyl-D-erythritol kinase	117	11.7
IPR000304 Pyrroline-5-carboxylate reductase	117	11.7
IPR003733 Thiamine phosphate synthase	117	11.7
IPR001474 GTP cyclohydrolase I	116	11.6
IPR000706 N-acetyl-gamma-glutamyl-phosphate reductase, type 1	116	11.6
IPR004800 Phosphosugar isomerase, KdsD/KpsF-type	116	11.6
IPR022694 3-hydroxyacyl-CoA dehydrogenase	116	11.6
IPR018044 Peptidase S11, D-alanyl-D-alanine carboxypeptidase A	116	11.6
IPR005248 Probable nicotinate-nucleotide adenylyltransferase	115	11.5
IPR023484 Transcription initiation factor TFIIB, archaea	115	11.5
IPR001854 Ribosomal protein L29	115	11.5
IPR003370 Chromate transporter	114	11.4
IPR000238 Ribosome-binding factor A	113	11.3
IPR011961 16S rRNA processing protein RimM	112	11.2
IPR013853 Galactitol permease IIC component	112	11.2
IPR003720 tRNA sulfurtransferase ThiI	111	11.1
IPR005790 DNA polymerase III, delta subunit	110	11
IPR000398 Thymidylate synthase	110	11
IPR000821 Alanine racemase	110	11
IPR004620 5,10-methylenetetrahydrofolate reductase	110	11
IPR016212 Methyl coenzyme M reductase, alpha subunit	109	10.9
IPR010960 Flavocytochrome c	109	10.9
IPR001902 SLC26A/SulP transporter	109	10.9
IPR004789 Acetolactate synthase, small subunit	108	10.8
IPR004662 Acetylglutamate kinase	108	10.8
IPR012094 tRNA(Ile)-lysidine synthase	108	10.8
IPR004814 Oligopeptide transporter OPT	108	10.8
IPR005759 Endonuclease III	105	10.5
IPR004473 Restriction endonuclease, type I, HsdR	104	10.4
IPR006200 Transcription regulator LexA	104	10.4
IPR000709 Leu/Ile/Val-binding protein	103	10.3
IPR005931 Delta-1-pyrroline-5-carboxylate dehydrogenase	102	10.2
IPR023717 Prolyl-tRNA synthetase, class IIa, type 1	102	10.2
IPR016840 Glycoside hydrolase, family 43, endo-1, 5-alpha-L-arabinosidase	101	10.1
IPR004791 UvrABC system, subunit C	101	10.1
IPR000422 3,4-dihydroxy-2-butanone 4-phosphate synthase, RibB	100	10
IPR003317 Cytochrome ubiquinol oxidase subunit 2	100	10
IPR012838 Pyruvate formate-lyase activating enzyme	100	10
IPR012281 Phospholipid biosynthesis protein, PlsX-like	99	9.9
IPR001636 Phosphoribosylaminoimidazole-succinocarboxamide synthase	99	9.9
IPR004562 Lipoyltransferase/lipoate-protein ligase	99	9.9
IPR001249 Acetyl-CoA biotin carboxyl carrier	98	9.8
IPR017665 Guanylate kinase	98	9.8
IPR003796 Ribonucleotide reductase regulator NrdR-like	97	9.7
IPR005255 4-hydroxythreonine-4-phosphate dehydrogenase PdxA	96	9.6
IPR001977 Dephospho-CoA kinase	96	9.6
IPR023016 Phosphoribosylformimino-5-aminoimidazole carboxamide ribotide isomerase	95	9.5
IPR023012 Probable glycine dehydrogenase (decarboxylating) subunit 2	95	9.5
IPR000667 Peptidase S13, D-Ala-D-Ala carboxypeptidase C	95	9.5
IPR011923 Rod shape-determining protein RodA	94	9.4
IPR010209 Electron transport complex, subunit RnfG/RsxG	94	9.4
IPR019946 5,10-methylenetetrahydromethanopterin reductase	94	9.4
IPR003700 Ketopantoate hydroxymethyltransferase	93	9.3
IPR004463 UDP-3-O-acyl N-acetylglucosamine deacetylase	93	9.3
IPR030802 ABC transporter permease MalE	93	9.3
IPR003815 S-ribosylhomocysteinase (LuxS)	92	9.2
IPR002036 Endoribonuclease YbeY	91	9.1
IPR004520 tRNA modification GTPase MnmE	91	9.1
IPR009951 Host-nuclease inhibitor protein Gam	90	9
IPR002043 Uracil-DNA glycosylase family 1	90	9
IPR001872 Peptidase A8, signal peptidase II	90	9
IPR003658 Anti-sigma factor antagonist	90	9
IPR005668 2-isopropylmalate synthase	89	8.9
IPR004794 Riboflavin biosynthesis protein RibD	89	8.9
IPR010139 Imidazole glycerol phosphate synthase, subunit H	88	8.8
IPR017571 Cytochrome c nitrite reductase, small subunit	88	8.8
IPR011304 L-lactate dehydrogenase	88	8.8
IPR002864 Acyl-ACP thioesterase	87	8.7
IPR003179 Methyl-coenzyme M reductase, beta subunit	87	8.7
IPR027939 NMT1/THI5 family	87	8.7
IPR003414 Polyphosphate kinase	87	8.7
IPR017879 ABC transporter, spermidine/putrescine import ATP-binding protein, PotA	87	8.7
IPR013449 Rhamnulokinase	86	8.6
IPR006138 NADH-ubiquinone oxidoreductase, 20 Kd subunit	86	8.6
IPR004498 Ribosomal protein L11 methyltransferase	86	8.6
IPR004559 Coproporphyrinogen III oxidase, oxygen-independent related	85	8.5
IPR008209 Phosphoenolpyruvate carboxykinase, GTP-utilising	85	8.5
IPR004433 Menaquinone biosynthesis protein MenD	84	8.4
IPR004363 Methylglyoxal synthase	84	8.4
IPR022689 Iron dependent repressor	84	8.4
IPR024694 PurE, prokaryotic type	83	8.3
IPR016286 Alpha-L-fucosidase, metazoa-type	83	8.3
IPR008141 Alanine dehydrogenase	83	8.3
IPR002470 Peptidase S9A, prolyl oligopeptidase	83	8.3
IPR002037 Glycoside hydrolase, family 8	82	8.2
IPR028359 UDP-N-acetyl-D-mannosamine/glucosamine dehydrogenase	82	8.2
IPR006319 Phosphoenolpyruvate synthase	82	8.2
IPR005882 Bifunctional UDP-N-acetylglucosamine pyrophosphorylase/glucosamine-1-phosphate N-acetyltransferase	81	8.1
IPR011907 Ribonuclease III	81	8.1
IPR025708 Heat shock protein 15	81	8.1
IPR016204 Homoserine dehydrogenase	80	8
IPR001095 Acetyl-CoA carboxylase, alpha subunit	79	7.9
IPR004570 CDP-diacylglycerol--glycerol-3-phosphate 3-phosphatidyltransferase	79	7.9
IPR014311 Guanine deaminase	79	7.9
IPR002176 Crossover junction endodeoxyribonuclease RuvC	79	7.9
IPR006700 Ribosomal RNA small subunit methyltransferase E	79	7.9
IPR000100 Ribonuclease P	78	7.8
IPR030874 Cardiolipin synthase, Firmicutes-type	77	7.7
IPR004567 Type II pantothenate kinase	77	7.7
IPR020621 ATP phosphoribosyltransferase HisG, long form	76	7.6
IPR003835 Glycosyl transferase, family 19	76	7.6
IPR020566 Histidine biosynthesis bifunctional protein HisB	76	7.6
IPR004398 RNA methyltransferase, RsmD	76	7.6
IPR003682 rRNA small subunit methyltransferase G	76	7.6
IPR004569 Pyridoxal phosphate (active vitamin B6) biosynthesis PdxJ	75	7.5
IPR016425 4-hydroxy-3-methylbut-2-en-1-yl diphosphate synthase, bacterial	74	7.4
IPR003964 Carbamate kinase	74	7.4
IPR011851 Sodium/proline symporter	71	7.1
IPR012824 Cobalamin (vitamin B12) biosynthesis CobW	70	7
IPR004381 Glycerate kinase	70	7
IPR004809 Glutamine synthetase type I	69	6.9
IPR018405 Phosphotransferase system, mannose/fructose/sorbose family IID component, subgroup	68	6.8
IPR004151 7TM GPCR, serpentine receptor class e (Sre)	68	6.8
IPR004546 Restriction endonuclease, type I, HsdM	67	6.7
IPR022876 Redox-sensing transcriptional repressor Rex	67	6.7
IPR011166 Beta-eliminating lyase family	66	6.6
IPR002610 Peptidase S54, rhomboid	66	6.6
IPR002801 Aspartate transcarbamylase regulatory subunit	65	6.5
IPR009308 Rhamnose isomerase	65	6.5
IPR004090 Chemotaxis methyl-accepting receptor	65	6.5
IPR017867 Protein-tyrosine phosphatase, low molecular weight	65	6.5
IPR017624 Catechol 2,3 dioxygenase	64	6.4
IPR003732 D-aminoacyl-tRNA deacylase DTD	64	6.4
IPR005760 A/G-specific adenine glycosylase MutY	64	6.4
IPR004533 CDP-diacylglycerol--serine O-phosphatidyltransferase	63	6.3
IPR004776 Membrane transport protein	63	6.3
IPR010964 Peptidase M20A, peptidase V-related	63	6.3
IPR005764 Adenine phosphoribosyl transferase	62	6.2
IPR004459 Cobyric acid synthase CobQ	62	6.2
IPR003178 Methyl-coenzyme M reductase, gamma subunit	62	6.2
IPR005930 Pyruvate carboxylase	62	6.2
IPR016446 Flavin oxidoreductase Frp family	62	6.2
IPR002241 Glycoside hydrolase, family 27	61	6.1
IPR003717 Recombination protein O, RecO	61	6.1
IPR001139 Glycoside hydrolase family 30	61	6.1
IPR004484 Cobyrinic acid a,c-diamide synthase CbiA	60	6
IPR005771 UTP--glucose-1-phosphate uridylyltransferase, bacterial/archaeal-type	60	6
IPR001457 NADH:ubiquinone/plastoquinone oxidoreductase, chain 6	59	5.9
IPR003764 N-acetylglucosamine-6-phosphate deacetylase	59	5.9
IPR006262 Cytidine deaminase, homotetrameric	58	5.8
IPR002514 Transposase IS3/IS911family	58	5.8
IPR005920 Imidazolonepropionase	57	5.7
IPR017178 4-hydroxy-3-methylbut-2-en-1-yl diphosphate synthase, atypical	56	5.6
IPR003767 Malate/L-lactate dehydrogenase	56	5.6
IPR003190 Aspartate decarboxylase	55	5.5
IPR001189 Manganese/iron superoxide dismutase	55	5.5
IPR000043 Adenosylhomocysteinase	55	5.5
IPR010198 1,4-Dihydroxy-2-naphthoyl-CoA synthase, MenB	55	5.5
IPR000397 Heat shock protein Hsp33	55	5.5
IPR001096 Peptidase C13, legumain	54	5.4
IPR028427 Peptide methionine sulfoxide reductase	54	5.4
IPR030165 sn-glycerol-3-phosphate transport system permease protein UgpE	54	5.4
IPR005953 ATPase, F0 complex, subunit C, bacterial/chloroplast	53	5.3
IPR005279 Dipeptide/tripeptide permease	53	5.3
IPR011395 Alpha glucuronidase	52	5.2
IPR023052 Cell division protein SepF	52	5.2
IPR000787 Peptidase M29, aminopeptidase II	52	5.2
IPR010204 Na(+)-translocating NADH-quinone reductase subunit C	51	5.1
IPR003783 Regulatory protein RecX	51	5.1
IPR012259 Dihydrofolate reductase	50	5
IPR024021 [FeFe]-hydrogenase maturation HydE, radical SAM	50	5
IPR004421 Carbamoyltransferase, HypF-type	50	5
IPR002295 N6 adenine-specific DNA methyltransferase, D21 class	49	4.9
IPR001091 Restriction/modification DNA-methylase	49	4.9
IPR004417 Methylenetetrahydrofolate--tRNA-(uracil-5-)-methyltransferase TrmFO	49	4.9
IPR005776 Oxaloacetate decarboxylase, alpha subunit	49	4.9
IPR004438 Peptidase M3B, oligoendopeptidase F	48	4.8
IPR023019 Histidine biosynthesis bifunctional protein HisIE	47	4.7
IPR001669 Arginine repressor	47	4.7
IPR000807 Imidazoleglycerol-phosphate dehydratase	45	4.5
IPR004644 Iron-sulphur-dependent L-serine dehydratase single chain form	45	4.5
IPR010079 Xanthine phosphoribosyltransferase	45	4.5
IPR008567 3-keto-5-aminohexanoate cleavage enzyme	44	4.4
IPR029500 NADPH-dependent 7-cyano-7-deazaguanine reductase QueF	43	4.3
IPR004445 Sodium/glutamate symport carrier protein GltS	43	4.3
IPR023066 Quinolinate synthase A, type 2	42	4.2
IPR012089 2-thiocytidine tRNA biosynthesis protein, TtcA	41	4.1
IPR017684 Phosphonopyruvate decarboxylase	39	3.9
IPR026660 Phosphoribosyl-AMP cyclohydrolase	39	3.9
IPR014732 Orotidine 5'-phosphate decarboxylase	38	3.8
IPR001133 NADH-ubiquinone oxidoreductase chain 4L/K	38	3.8
IPR004764 Hydrophobe/amphiphile efflux-1 HAE1	26	2.6
IPR030963 3-dehydroquinate synthase family	9	0.9
